# Supplementary material for: The Predictive Value of Three Variables in Patients with Metastatic Renal Cell Carcinoma Treated with Immune-Based Combination Therapies in Randomized Clinical Trials: A Systematic Review and Meta-Analysis
Source: J Oncol. 2022 Sep 10;2022:7733251. doi: 10.1155/2022/7733251 (PMC9482552; doi:10.1155/2022/7733251)
Supplement: Supplementary Materials — Supplementary Table S1: the PRSIMA 2009 checklist. Supplementary Figure S1: heterogeneous analysis of the results about PFS benefit from immune-based combinations in men and women. Supplementary Figure S2: heterogeneous analysis of the results about PFS benefit from immune-based combinations in IMDC favorable/intermediate/poor-risk patients. [file 7733251.f1.zip]

Archive with 2 entries (2 files):
- 7733251.f1/PRSIMA 2009 checklist (1).pdf
- 7733251.f1/Supplementary material (1).pdf
